# Supplementary material for: Satureja hortensis L. and Calendula officinalis L., Two Romanian Plants, with In Vivo Antiparasitic Potential against Digestive Parasites of Swine
Source: Microorganisms. 2023 Dec 13;11(12):2980. doi: 10.3390/microorganisms11122980 (PMC10746069; doi:10.3390/microorganisms11122980)
Supplement: Supplementary file 1 [file microorganisms-11-02980-s001.zip]

Archive with 1 entries (1 files):
- microorganisms-2741452-supplementary.pdf
